# Supplementary material for: Body composition analysis, anthropometric indices and lipid profile markers as predictors for prediabetes
Source: PLoS One. 2018 Aug 16;13(8):e0200775. doi: 10.1371/journal.pone.0200775 (PMC6095495; doi:10.1371/journal.pone.0200775)
Supplement: S1 Dataset — (XLSX) [file pone.0200775.s001.xlsx]

## Sheet: All data case control
slno	Group	Age	Gender	Height	Weight	Waist Circumference	Hip C	Waist to hip ratio	Fat %	Fat in kgs	Lean %	Lean in kgs	Dry lean weight	Total body water in %	ECW in %	ICW in %	BMR	BMR/Body weight	BMI	Body fat mass index	Fat free mass index	Total Cholesterol	Triglycerides	HDL	LDL	TC/HDL	FBS	Glycated HB
1	1	52	F	146	70.7	90	102	0.88	45.5	32.2	54.5	38.5	7	44.6	21.3	23.3	1280	18.1	33.2	15.1	18.1	197	106	51	125	3.9	112	5.9
2	1	58	F	153	77	107	121	0.88	48.4	37.3	51.6	39.7	7.3	42.1	20.3	21.8	1306	17	32.9	15.9	17	159	169	41	44	3.9	101	5.9
3	1	49	F	154	80	97	117	0.82	46.6	37.3	53.4	42.7	9.7	41.3	20.1	21.2	1372	17.1	33.7	15.7	18	235	116	44	168	5.3	121	6.1
4	1	47	F	162	70	98	105	0.93	39	23.8	66	46.2	11.5	49.6	23.3	26.3	1149	20.7	26.7	9.1	17.6	195	169	44	117	4.4	112	5.9
5	1	43	F	153	60.3	91	101	0.9	38.5	28.2	61.5	37.1	8.6	47.3	22.7	24.6	1249	20.7	25.7	9.9	15.8	178	160	38	108	4	109	5.7
6	1	52	F	150	76	108	115	0.93	48.8	37.1	51.2	38.9	8.1	40.5	19.7	20.8	1288	17	33.8	16.5	17.3	250	186	51	144	4.9	112	6.2
7	1	54	F	158	74	105	111	0.94	47.8	35.4	52.2	9.3	8.1	39.6	19.4	20.2	1282	17.3	29.7	14.2	15.5	169	172	37	98	4.6	106	6
8	1	52	F	149	45	86	85	1.01	37.1	16.17	62.9	28.3	3.1	56	26.3	29.7	1056	23.5	20.2	7.5	12.6	141	150	69	112	2	110	5.6
9	1	47	F	160	61	87	97	0.89	35.9	21.9	64.1	39.1	9.4	48.7	23.2	25.5	1293	21.2	23.9	8.6	15.3	217	155	70	116	3.1	105	5.7
10	1	50	F	156	58.6	86	100	0.86	36.2	21.2	63.8	37.4	7.9	50.3	24	26.3	1256	21.4	24.1	8.7	15.4	144	135	23	94	6.3	102	5.7
11	1	59	F	156	59.6	89	96	0.92	39.4	23.5	60.6	36.1	6.8	49.2	23.2	26	1227	20.6	24.5	9.7	14.8	213	92	58	137	3.7	109	6.3
12	1	47	F	153	70	87	102	0.85	44	30.8	56	39.2	9.8	43	20.7	22.3	1295	18.5	29.9	13.2	16.7	178	115	39	116	4.6	102	6.1
13	1	56	F	149	64	104	103	1	43.6	27.9	56.4	36.1	6.4	46.4	21.9	24.5	1227	19.2	28.9	12.6	16.3	175	79	52	107	3.4	106	6.3
14	1	39	F	169	88	106	107	0.99	36.6	32.2	63.4	55.8	5.7	45.6	21.6	24	1776	20.2	30.8	11.3	1	204	220	25	135	8.2	109	5.9
15	1	52	F	163	53	81	88	0.92	29.6	15.7	70.4	37.3	7.7	55.8	26.1	29.7	1253	23.6	19.9	5.9	14	155	66	73	69	2.1	101	5.9
16	1	43	F	158	61	91	98	0.92	37.4	22.8	62.6	38.2	9.6	46.9	22.3	24.6	1273	20.9	24.4	9.1	15.3	154	148	54	70	2.9	101	5.7
17	1	36	F	156	92	110	119	0.92	44.1	40.6	55.9	51.4	7.8	42	20.1	21.9	1670	18.2	37.8	16.7	21.1	147	80	29	102	5.1	121	6.1
18	1	48	F	165	61	78	84	0.92	29.5	18	70.5	43	10.5	53.3	25.1	28.2	1378	22.6	22.4	6.6	15.8	207	90	79	110	2.6	104	5.8
19	1	48	F	163	65	91	99	0.91	34.6	22.5	65.4	42.5	10.6	49.1	23.1	26	1368	21	24.5	8.5	16	262	180	57	169	4.6	102	5.8
20	1	43	F	147	67	109	104	1.04	39.7	26.6	60.3	40.4	8.3	47.9	22.5	25.4	1321	19.7	31	12.3	18.7	175	71	50	111	3.5	102	5.7
21	1	37	F	150	60	89	98	0.9	39.2	23.5	60.8	36.5	8.8	46.2	21.8	24.4	1312	21.9	26.6	10.4	16.2	215	169	32	149	6.7	109	5.7
22	1	52	F	153	65	97	99	0.97	40	26	60	39	8	47.7	22.7	25	1291	19.9	27.8	11.1	16.7	198	162	46	120	4.3	104	5.8
23	1	55	F	155	60	94	97	0.96	40.6	24.7	59.4	36.2	7.3	47.5	22.6	24.9	1299	20.2	25.4	10.3	15.1	249	90	59	172	4.2	107	5.7
24	1	53	F	146	70	105	107	0.98	42.3	29.6	57.7	40.4	7	47.7	22.6	25.1	1321	18.9	32.9	13.9	19	243	168	47	162	5.2	108	6
25	1	41	F	145	63	85	97	0.87	41.9	26.4	58.1	36.6	7.6	46	21.8	24.2	1238	19.7	30	12.6	17.4	201	158	35	134	5.7	105	5.9
26	1	35	F	159	65	92	97	0.94	37.1	24.1	62.9	40.9	8.5	45.2	21.7	23.5	1418	21.8	25.7	9.5	16.2	170	100	44	106	3.9	103	6
27	1	50	F	160	85	95	108	0.87	46.6	39.6	53.4	45.8	11.3	40.1	19.5	20.6	1431	16.8	33.2	15.5	17.7	180	70	58	108	3.1	103	5.9
28	1	38	F	150	63	94	104	0.9	39.2	24.7	60.8	38.3	9.1	46.3	21.9	24.4	1355	21.5	28	11	17	133	111	28	83	4.8	104	5.8
29	1	36	F	147	58	90	96	0.93	41.9	24.3	58.1	33.7	7.7	44.8	20.9	23.9	1244	21.5	27.2	11.4	15.8	200	188	25	115	2.96	109	5.9
30	1	42	F	147	60	86	99	0.86	38.2	22.9	61.8	37.1	7.6	49.2	22.9	26.3	1249	20.8	27.8	10.6	17.2	184	75	62	107	3	111	5.9
31	1	58	F	156	66	98	107	0.91	29.8	19.8	54.8	36.2	7.6	43.3	20.9	22.4	1229	18.6	27.1	12.2	14.9	163	70	53	96	3.1	109	5.8
32	1	34	F	160	63	85	91	0.93	30.2	19	69.8	44	11.9	51	23.6	27.4	1492	23.7	24.6	7.4	17.2	209	111	62	125	4.7	109	5.9
33	1	48	F	163	69	98	98	1	36.7	25.3	63.3	43.7	8.1	47.2	22.5	24.7	1394	20.2	25.9	9.5	16.4	187	63	42	132	4.5	102	5.7
34	1	55	F	152	62	85	89	0.95	42.9	26.6	57.1	35.4	6.8	46.1	21.9	24.2	1212	19.5	26.8	11.5	15.3	146	94	62	65	2.4	109	5.8
35	1	45	F	158	87	108	108	1	46	40	54	47	11.7	40.6	19.5	21.1	1466	16.9	34.8	16	18.8	154	137	27	100	5.7	110	6
36	1	51	F	152	55	94	96	0.97	40.4	22.2	59.6	32.8	6.2	48.4	23	25.4	1155	21	23.8	9.6	14.2	265	209	40	183	6.63	104	5.9
37	1	39	F	164	88	108	120	0.9	42.7	37.6	57.3	50.4	14.1	41.3	19.6	21.7	1646	18.7	32.7	14	18.7	146	61	38	96	3.8	104	5.8
38	1	46	F	160	60	93	101	0.92	36.5	21.9	63.5	38.1	9.4	47.8	22.7	25.1	1271	21.2	23.5	8.6	14.9	235	145	48	158	4.9	117	5.7
39	1	48	F	154	71	94	102	0.92	43.5	30.9	56.5	40.1	9.5	43.1	20.6	22.5	1315	18.5	29.9	13	16.9	269	104	43	205	6.4	103	5.7
40	1	38	F	150	71	89	105	0.84	43.5	30.9	56.5	40.1	9.8	42.7	20.4	22.3	1398	19.7	31.5	13.7	17.8	232	189	34	108	6.82	118	6
41	1	47	M	170	78	98	101	0.97	28.5	22.2	71.5	55.8	16.9	49.9	21.1	28.8	1657	21.1	27	7.7	19.3	151	140	29	94	5.2	115	6
42	1	38	M	160	84	91	104	0.87	28.6	24	71.4	60	17.6	50.4	21	29.5	1851	22	32.8	9.4	23.4	208	281	36	116	5.5	102	5.8
43	1	34	M	160	71	86	92	0.93	24.4	17.3	75.6	53.7	16	53.1	22.5	30.6	1677	23.6	27.8	6.8	21	186	164	37	136	5	120	6
44	1	38	M	170	83	98	102	0.96	21.2	17.6	78.8	65.4	19.9	54.8	22.6	32.2	2001	24.1	26.2	5.6	20.6	242	282	42	144	5.8	110	5.7
45	1	52	M	178	81	107	98	1.09	30.1	24.4	69.9	56.6	17.9	47.8	20.4	27.4	1677	20.7	25.6	7.7	17.9	225	85	72	136	6	113	6
46	1	45	M	163	59	83	88	0.94	28.5	16.8	71.5	42.2	10.8	53.2	22.8	30.4	1312	22.2	22.2	6.3	15.9	290	135	42	221	6.9	109	5.81
47	1	57	M	172	63	83	90	0.92	26.7	16.8	73.3	46.2	10.6	56.5	24.2	32.3	1414	22.4	21.3	5.7	15.6	224	241	32	144	7	116	6
48	1	42	M	180	105	108	108	1	26.2	27.5	73.8	77.5	10.6	52.8	21.8	31	2207	21	32.4	8.5	23.9	189	200	32	150	6	115	6
49	1	45	M	171	73	90	97	0.927	21.4	15.6	78.6	57.4	15.6	57.4	23.8	33.5	1697	23.3	24.9	5.3	19.6	180	220	34	102	6	107	5.9
50	1	49	M	174	95	100	98	1.02	28.4	27	71.6	68	9.4	51.2	21.5	29.7	1966	20.7	31.4	8.9	22.5	151	224	36	70	4.2	110	5.8
51	1	49	M	170	68	91	95	0.95	25.3	17.2	74.7	50.8	13.7	54.6	23.1	31.5	1530	22.5	23.6	6	17.6	221	222	32	144	6.3	101	5.8
52	1	59	M	183	87	98	97	1.02	26	22.6	74	64	18.1	53.1	22.2	30.9	1875	21.5	25.9	6.7	9.2	272	96	70	183	3.9	121	6.3
53	1	43	M	165	80	100	96	1.04	25.2	20.2	74.8	59.8	16.8	53.8	22.7	31.1	1758	22	29.4	7.4	22	152	102	25	107	6.1	107	5.1
54	1	47	M	172	93	93	98	0.98	30.4	28.3	69.6	64.7	19.4	48.7	20.7	28	1882	20.2	31.5	9.6	21.9	219	216	43	133	5.1	91	5.8
55	1	54	M	165	81	101	103	0.98	30.2	24.5	69.8	50.5	15.4	50.7	21.3	29.4	1675	20.7	29.8	9	20.8	205	123	39	141	5.3	111	6
56	1	34	M	160	71	86	92	0.93	24.4	17.3	75.6	53.7	16	53.1	22.5	30.6	1677	23.6	27.8	6.8	21	186	164	37	136	5	110	6
57	1	47	M	162	72	97	100	0.97	29.2	21	70.8	51	14.5	50.7	21.5	29.2	1535	21.3	27.4	8	19.4	261	133	43	191	6.1	116	5.9
58	1	45	M	174	82	99	95	1.04	25.6	21	74.4	61	18.3	52.1	22.2	29.9	1789	21.8	27	6.9	20.1	178	134	38	113	3.4	110	6
59	1	44	M	161	93	106	106	1	30.8	28.6	69.2	64.4	17.4	50.5	20.9	29.6	1875	20.2	35.8	11	24.8	180	200	39	115	5	109	5.9
60	1	49	M	167	81	93	99	0.93	26	21.1	74	59.9	16.3	53.8	22.2	31.6	1761	21.7	29.1	7.6	21.5	190	205	30	118	5	116	6
61	1	39	M	178	82	103	110	0.93	21.7	17.8	78.3	64.2	20.9	53.7	22.3	31.4	1968	24	25.9	5.6	20.3	186	210	35	150	5.2	119	5.8
62	1	42	M	169	79	94	96	0.97	25.1	19.8	74.9	59.2	17.5	52.8	22.1	30.7	1743	22.1	27.6	6.9	20.7	221	206	51	129	4.3	106	5.7
63	1	51	M	171	90	103	103	1	31.9	28.7	68.1	61.3	18.3	47.8	20.5	27.3	1796	20	30.8	9.8	21	184	152	43	111	4.3	113	5.7
64	1	43	M	173	80	87	95	0.91	25.1	20.1	74.9	59.9	18.2	52.1	22.3	29.8	1761	26.7	26.5	6.7	20	180	200	45	110	5	121	6
65	1	48	M	168	84	104	100	1.04	26.7	22.4	73.3	61.7	17.1	53	22.1	30.9	1804	21.5	29.7	7.9	21.8	187	179	33	118	5.7	106	5.8
66	1	33	m	163	65	84	91	0.92	19.4	12.6	80.6	52.4	14.6	58.2	24.3	33.9	1641	25.2	24.4	4.7	19.7	214	248	39	125	5.5	107	5.7
67	1	49	M	169	89	105	105	1	32.4	28.8	67.6	60.2	18.3	47.1	20	27.1	1768	19.9	31.2	10.1	21.1	150	86	34	99	4.4	110	5.7
68	1	45	M	169	84	103	105	0.98	25.5	21.4	74.5	62.6	17.7	53.5	22.2	31.3	1829	21.8	29.4	7.5	21.9	225	267	44	128	5.1	103	5.7
69	1	30	M	168	83	98	102	0.96	24.7	20.5	75.3	62.5	10	51.2	21.5	29.7	1921	23.1	29.4	7.3	22.1	195	202	31	124	6.3	110	5.8
70	1	53	M	172	93	114	113	1	30.2	28.1	69.8	64.9	18.1	50.3	21.6	28.7	1887	20.3	31.4	9.5	21.5	268	282	33	179	8.1	112	5.9
71	1	56	M	165	73	92	96	0.95	24.8	18.1	75.2	54.9	13.1	57.3	24.1	33.2	1634	22.4	26.8	6.6	20.2	163	126	26	112	6.3	110	6.4
72	1	58	M	166	67	90	94	0.95	29.7	19.9	70.3	47.1	11.7	52.8	22.4	30.4	1436	21.4	24.3	7.2	17.1	247	142	48	171	5.1	103	6.3
73	1	45	M	178	86	112	107	1.04	26.5	22.8	73.5	63.2	19.7	50.6	21.7	28.9	1844	21.4	27.1	7.2	19.9	167	118	30	113	5.6	102	5.8
74	1	37	M	158	70.1	95	102	0.93	24.4	17.1	75.6	53	15.1	54.1	22.6	31.5	1657	23.6	28	6.8	21.2	114	137	8	79	14.3	102	5.7
75	1	48	M	190	83	94	106	0.88	24.3	75.5	62.8	18.7	5.1	44.1	44.1	30.5	1834	22.1	25.6	6.2	19.4	184	451	32	110	5.8	105	5.9
76	1	54	M	160	98	126	114	1.1	34	33.3	66	64.7	15.1	50.6	21.9	28.7	1882	19.2	38.3	13	25.3	161	178	34	91	4.7	111	5.7
77	1	34	M	184	85	76	82	0.92	18.1	15.4	81.9	69.6	21.7	56.4	23.4	33	2117	24.9	25.1	4.5	20.6	244	72	56	174	4.4	105	5.7
78	1	46	M	168	62	92	92	1	21	13	79	49	11.6	60.3	25.3	35	1484	23.9	22	4.6	17.4	185	148	32	123	5.8	107	5.8
79	1	50	M	159	78	106	111	0.95	30.1	23.5	69.9	54.5	14.7	51	21.9	29.1	1624	20.8	30.9	9.3	21.6	195	111	34	139	5.7	108	6.1
80	1	59	M	168	82	104	102	1.01	27	22.1	73	59.9	14.8	55	23.3	31.7	1761	21.5	29	7.8	21.2	213	129	31	156	6.9	113	5.8
81	1	34	M	182	82	96	97	0.94	16.7	13.7	83.3	68.3	20.7	58	24.2	33.8	2081	25.4	24.7	4.1	20.6	209	126	40	144	5.2	103	5.8
82	1	49	M	174	78.8	104	105	0.99	22	17.5	77.8	61.3	9.7	56.6	23.7	32.9	1796	22.8	26	5.8	22.2	220	177	37	148	5.9	111	6.1
83	1	59	M	182	112	132	132	1	33.2	37.2	66.8	74.8	10.2	48.8	20.7	28.1	2138	19.1	33.8	11.2	22.7	202	133	36	139	5.6	107	5.7
84	2	59	F	156	60.9	96	96	1	42.2	25.7	57.8	35.2	16.8	46.6	22.3	24.3	1207	19.8	25.1	10.6	14.5	187	69	49	124	5	90	5.4
85	2	46	F	169	73.2	100	99	1.01	36.2	26.5	63.8	46.7	13.2	45.8	21.6	24.2	1460	19.9	25.7	9.3	16.4	191	106	45	125	4.24	94	5.4
86	2	54	F	157	71.5	94	104	0.9	38.7	27.7	61.33	43.8	12.1	48.5	23.1	25.4	1396	19.5	29.4	11.4	18	188	67	42	94	4.47	90	5.4
87	2	45	F	156	70	70	79	0.88	33.4	13.7	66.6	27.3	9.4	58.3	27.5	30.8	1034	25.2	16.8	5.6	11.2	206	58	78	119	2.7	90	5.3
88	2	47	F	155	50.5	77	86	0.89	31.9	16.1	68.1	34.4	16.7	54.9	25.9	29	1190	23.6	21	6.7	14.3	150	86	49	100	3.06	88	5.1
89	2	43	F	158	62	87	95	0.91	28.7	17.8	71.3	44.2	10.4	54.5	25.7	28.8	1405	22.7	24.8	7.1	17.7	174	97	42	113	4.14	99	5.4
90	2	37	F	152	53	80	85	0.94	34.2	18.1	65.8	34.9	12.9	50.9	21.4	26.8	1273	24	22.9	7.8	15.1	206	105	48	137	4.3	89	5
91	2	43	F	162	57	93	91	1.02	29.8	17	70.2	40	12.9	52.8	24.8	28	1838	23	21.7	6.5	15.2	164	100	39	120	4.2	94	5.1
92	2	35	F	148	44	74	85	0.87	30	13.2	70	30.8	9.3	58	27.1	30.9	1175	26.7	20.1	6	14.1	166	98	65	81	2.6	87	5.1
93	2	52	F	160	76	109	106	1.02	38.4	39.2	61.6	46.8	10.9	47.2	22.2	25	1462	19.2	29.7	11.4	18.3	217	193	34	144	6.4	98	5.5
94	2	58	F	161	70	92	97	0.94	38.7	27.1	61.3	42.9	9.5	47.7	22.7	25	1376	19.7	27.1	10.5	16.6	187	110	50	115	3.7	89	5.1
95	2	41	F	160	65	87	91	0.95	32.8	21.3	67.2	43.7	11.2	50	23.6	26.4	1394	25.4	25.4	8.3	17.1	186	144	38	119	4.9	93	5.4
96	2	51	M	172	72	94	96	0.97	23.3	16.8	76.6	55.2	14.5	56.5	23.6	32.9	1642	24.4	24.4	5.7	18.7	246	242	47	151	5.2	90	5.1
97	2	52	F	157	57	90	92	0.97	34.7	19.8	65.3	37.2	14.7	58.8	23.4	28.4	1251	23.1	23.17	8	15.1	186	172	59	93	3.2	94	5.4
98	2	35	F	149	64	87	102	0.85	37.2	23.8	62.8	40.2	9.6	47.8	22.7	25.2	1401	21.9	28.8	10.7	18.1	110	98	45	95	2.44	98	5.2
99	2	39	F	167	65	91	92	0.98	30.9	20.1	69.1	44.9	12.8	49.4	23.2	26.2	2271	23.2	23.3	7.2	16.1	175	174	24	113	7.3	93	5.3
100	2	48	F	154	63	90	92	0.97	39	24.6	61	38.4	10	45.1	21.5	23.6	1357	21.5	26.6	10.4	16.2	214	86	59	138	3.6	97	5.1
101	2	44	F	149	69	93	104	0.89	37.5	25.9	62.5	43.1	9	49.4	23	26.4	1381	20	31.1	11.7	19.4	212	123	30	157	7.1	90	5.6
102	2	57	F	141	51	92	94	0.97	44.5	22.7	55.5	28.3	12.6	50.4	24	26.4	1056	20.7	25.6	11.4	14.2	248	83	89	142	2.8	90	5.6
103	2	49	F	157	64	84	88	0.95	39.8	25.4	60.2	38.5	9	46.1	21.9	24.2	1280	20	25.9	10.3	15.6	206	91	51	137	4	94	5
104	2	50	F	157	78	97	104	0.93	43.2	33.7	56.8	44.3	10.3	43.66	20.8	22.8	1407	18	31.7	13.7	18	247	82	56	175	4.4	96	5.3
105	2	47	F	164	70	81	90	0.9	34.7	24.3	65.3	45.7	11.7	48.6	22.7	25.9	1438	20.5	26	9	17	178	132	39	113	4.6	90	5
106	2	39	F	162	71	87	96	0.9	37	26.3	63	44.7	12.4	45.4	21.5	24	1509	21.3	27	10	17	231	81	52	163	4.4	87	5
107	2	42	F	162	64	76	85	0.89	35.5	22.7	64.4	41.3	11	47.3	22.3	25	1341	21	24.3	8.6	15.7	211	90	53	115	5.4	89	5.4
108	2	50	F	140	38	59	65	0.9	20	14.2	80	23.8	10.2	63.2	29.1	34.1	957	25.2	19.3	7.2	12.1	188	69	39	120	4.82	83	5.5
109	2	35	F	151	57	86	89	0.96	33.5	19.1	66.5	37.9	11	48.1	22.9	25.2	1345	23.6	25	8.5	16.6	141	117	62	148	2.27	97	5.6
110	2	37	F	175	60.5	79	91	0.86	24.8	14.5	76	46	14	52.9	24.8	28.1	1540	25.5	19.7	4.7	15	172	72	75	83	2.29	93	5.2
111	2	52	F	155	63	78	88	0.88	38.7	24.4	61.3	38.6	8.2	48.3	23	25.3	1282	20.3	26.3	10.2	16.1	240	56	83	146	5.3	95	5.1
112	2	58	F	160	60	77	80	0.96	37.5	22.5	62.5	37.5	7.7	49.7	23.4	26.3	1258	21	23.4	8.8	14.6	167	91	34	115	4.9	88	5.6
113	2	45	F	158	48	80	85	0.94	30.8	14.8	69.2	33.2	6.3	56	26.4	29.6	1163	24.2	19.2	5.9	13.3	120	80	40	109	3	88	5
114	2	38	F	152	61	77	72	0.9	31.5	19.5	68.5	42.5	11.3	50.3	26.5	23.8	1456	23.5	24.5	7.7	16.8	178	118	45	110	2.75	86	5
115	2	48	F	164	73	99	108	0.91	40.5	29.6	59.5	43.4	11.6	43.6	20.8	22.8	1387	19	27.1	11	16.1	208	141	45	135	4.6	89	5.5
116	2	59	F	156	72	99	95	1.04	31.2	22.5	68.8	49.5	11.6	52.6	22.7	29.9	1497	20.8	29.5	9.2	20.3	275	222	45	186	6.1	88	5.2
117	2	45	F	150	68	96	101	0.95	45.4	30.9	54.6	37.1	8.4	42.2	20.6	21.6	1249	18.4	30.2	13.7	16.5	180	85	56	107	3.2	85	5.6
118	2	52	F	157	59	95	94	1.01	41	24.2	59	34.8	13.6	46.1	21.9	24.2	1198	20.3	23.9	9.8	14.1	189	59	63	114	3	99	5.3
119	2	35	F	175	60.5	79	91	0.9	30.9	20.4	69.1	45.6	13.2	49.6	23.2	25.9	1531	23.2	23.7	7.3	16.4	172	84	52	103	3.3	92	4.7
120	2	52	F	155	67	93	91	1.021	48.8	32.7	51.2	34.3	12.1	39.1	19.4	19.7	1187	17.7	27.9	13.6	14.3	184	104	63	104	2.92	82	5
121	2	48	F	155	56	74	84	0.88	40.5	22.7	59.5	33.3	10.2	46.6	22.4	24.2	1116	20.8	23.3	9.4	13.9	205	94	88	107	2.32	88	5.1
122	2	49	F	164	72	106	97	1.09	39.6	28.5	60.4	43.5	11.4	44.6	21.2	23.4	1389	19.3	26.8	10.6	16.2	226	181	42	148	5.38	84	5.1
123	2	43	F	157	54	74	84	0.8	31.3	16.9	68.7	37.1	13.2	53.5	25.2	28.3	1249	23.1	22.8	6.9	15.1	163	61	62	89	2.6	98	5.6
124	2	37	F	150	59	72	73	0.98	35.4	20.9	64.6	38.1	14.8	49.7	23.6	26.1	1350	22.9	26.2	9.3	16.9	167	65	56	98	2.98	91	5
125	2	30	M	164	62.5	87	89	1	17.9	11.2	82.1	51.3	14.3	59.2	25	34.2	1616	25.8	23.3	4.2	19.1	250	138	54	168	4.6	89	5.1
126	2	40	M	159	52.5	80	83	0.96	21.1	11.1	78.9	41.4	15.8	64	26.7	37.3	1336	20.8	25.4	4.4	16.4	280	78	64	200	3.8	85	5.2
127	2	37	M	166	82.5	100	102	0.98	22.4	18.4	77.6	64	18.2	55.5	23.1	32.4	1962	23.8	29.9	6.7	23.8	158	110	38	100	3.9	86	5.3
128	2	36	M	163	81	109	101	1.07	27.8	22.5	72.2	58.5	18	50	21.1	28.9	1810	22.3	30.5	8.5	22	218	121	26	168	8.4	89	5.6
129	2	49	M	165	80	100	105	0.95	31.2	25	68.8	55	16.2	45.5	28.8	27.7	1637	20.5	29.4	9.2	20.6	198	151	49	119	4	93	5.6
130	2	48	M	165	60	86	90	0.95	23.3	14	76.6	46	10.4	59.3	25.1	34.2	1409	23.5	22	5.1	16.9	160	210	25	93	6.4	93	5.6
131	2	59	M	160	55	79	83	0.95	28.2	15.5	71.8	39.5	16.1	60.7	25.8	34.9	1244	22.6	21.5	6.1	15.4	219	140	37	154	5.9	90	5.3
132	2	49	M	167	62	89	93	0.95	13.9	8.6	86.1	53.4	10.4	69.4	28.6	17.8	25.2	25.7	22.2	3	19.1	177	52	58	109	3.05	100	5.1
133	2	56	M	176	66	89	93	0.95	21.5	14.2	78.5	51.8	12.1	60.2	25.8	34.4	1556	23.6	21.3	4.6	16.7	195	98	43	132	4.5	95	5
134	2	50	M	167	79	96	100	0.96	24.7	19.5	75.3	59.5	15.6	55.6	23.3	32.3	1751	22.2	28.3	7	21.3	215	274	51	109	4.2	94	5.4
135	2	54	M	170	75	93	98	0.94	28.4	21.3	71.6	53.7	15	51.6	22.1	29.5	1604	21.4	26	7.4	18.6	233	161	38	163	6.1	90	4.8
136	2	53	M	163	74	92	98	0.93	29.7	22	70.3	52	13.8	51.6	22	29.6	1561	21.1	27.9	8.3	19.6	144	91	33	93	4.4	93	5.4
137	2	58	m	180	70	92	98	0.95	19.6	13.7	80.4	56.3	12.6	62.4	26.2	36.2	1670	23.9	21.6	4.2	17.4	200	78	40	98	4	96	5.4
138	2	40	M	165	64	87	83	1.04	21.2	13.6	78.8	50.4	13.3	58	24.3	33.7	1585	24.8	23.5	5	18.5	264	136	39	198	6.8	90	5.5
139	2	33	M	178	58	82	81	1.01	20.3	11.8	79.7	46.2	12.3	58.4	24.9	33.5	1469	25.3	18.3	3.7	14.6	188	106	49	118	3.8	95	5.3
140	2	42	M	178	90	107	109	0.98	28.7	25.8	71.3	64.2	21.1	47.9	20.2	27.7	1870	20.8	28.4	8.1	20.3	198	151	49	119	4	90	5.6
141	2	55	M	167	80	101	105	0.96	27.7	22.2	72.3	57.8	15.2	53.3	22.4	30.9	1708	21.3	28.7	8	20.7	172	116	54	118	4	99	5.3
142	2	57	M	174	81	104	104	1	26.8	21.7	73.2	59.3	16	53.5	22.7	30.8	1746	21.5	26.8	7.2	19.6	268	282	33	179	8.1	90	5.4
143	2	34	M	167	78	94	97	0.96	20.1	15.7	79.9	62.3	18.2	56.5	23.3	33.2	1915	24.6	27.9	5.6	22.3	232	125	39	168	5.9	104	5.1
144	2	34	M	167	64	84	95	0.88	16.4	10.5	83.6	53.5	14.1	61.6	25.4	36.2	1671	26.1	23	3.8	19.2	202	121	38	140	5.4	100	5.1
145	2	36	M	175	70	90	95	0.94	20.1	14.1	79.9	55.9	16.8	55.9	23.8	32.1	1738	24.8	22.9	4.6	18.3	111	41	58	45	1.9	98	5.3
146	2	59	M	171	67.9	96	100	0.96	24.6	16.7	75.4	51.2	12.8	59.5	24.9	34.6	1540	22.7	23.2	5.7	17.5	167	204	37	89	4.5	99	5.7
147	2	35	M	178	78	97	100	0.97	14.7	11.5	85.3	66.5	18.9	61	25.2	35.8	2131	26	24.6	2.6	21	112	84	47	113	4	90	5
148	2	46	M	157	70	94	103	0.91	27	18.9	73	51.5	13.4	53.9	22.5	31.4	1538	22	28.4	7.7	20.7	165	95	48	98	3.4	85	5
149	2	42	M	161	78	100	101	0.99	26.7	20.8	73.3	57.2	16.1	52.7	21.9	30.8	1682	21.7	30.1	8	22.1	234	116	64	147	3.7	93	5.3
150	2	38	M	162	65	84	91	0.92	23.2	15.1	76.8	49.9	13.8	55.5	23.4	32.1	1571	24.3	24.8	5.8	19	224	326	29	130	7.7	92	5
151	2	54	M	158	86	112	116	0.96	29.8	25.6	70.2	60.4	14.5	53.4	22.1	31.3	1773	20.6	34.5	10.3	24.2	240	104	40	104	6	93	5
152	2	42	M	174	75	89	97	0.91	19.5	14.6	80.5	60.4	16.9	58	24.2	33.8	1773	23.6	24.7	4.8	19.9	187	70	64	109	2.9	96	5
153	2	55	M	158	69	86	90	0.95	24.1	16.6	75.9	52.4	11.3	59.6	24.4	35.2	1571	22.8	27.6	6.6	21	201	175	29	142	6.92	99	5
154	2	58	M	166	66	82	82	1	26.2	17.3	73.8	48.7	11.1	57	24.2	32.8	1477	22.4	24	6.3	17.7	156	83	45	125	3.46	95	5.4
155	2	55	M	175	64	88	95	0.92	26.7	17.1	73.3	46.9	11.6	55.2	23.7	31.5	1431	22.4	20.9	5.6	15.3	209	165	38	138	5.5	85	5.3
156	2	50	M	172	82	102	109	0.93	28.3	23.2	71.7	58.8	17.4	50.5	21.5	29	1433	21.1	27.7	7.8	19.9	217	86	43	157	5	90	5.2
157	2	49	M	166	66.6	87	91	0.95	26.1	17.4	73.9	49.2	13	54.4	22.8	31.6	1490	22.4	24.2	6.3	17.9	196	109	43	131	4.6	89	4.6
158	2	46	M	178	68	88	97	0.9	21.6	14.7	78.4	53.3	14.7	56.8	23.7	33.1	1594	23.4	21.4	4.6	16.8	111	98	46	100	2.41	89	4.8
159	2	44	M	163	63	87	88	0.98	22.9	14.4	77.1	48.6	12.1	57.9	24.3	33.6	1474	23.4	23.7	5.4	18.3	235	145	48	158	4.9	93	5.1
160	2	53	M	163	63	92	98	0.93	27	17	73	46	10.8	55.9	23.4	32.2	1972	22.4	23.7	6.4	17.3	170	130	45	165	3.7	95	5
161	2	47	M	177	83	113	113	1	33.9	35.3	66.1	68.7	21.5	45.4	19.5	25.9	1984	19.1	33.2	11.3	21.9	188	219	35	109	5.4	87	5.6
162	2	47	M	165	76	100	100	1	27.8	21.1	72.2	54.9	15.7	51.6	21.8	29.8	1634	21.5	28	7.8	20.2	174	115	38	119	4	98	5.6
163	2	44	M	165	89	100	100	1	30.1	26.8	69.9	62.2	18	49.7	20.7	29	1819	20.4	32.6	9.8	22.8	200	110	40	116	5	99	5.3
164	2	46	M	164	78	94	97	0.96	23.1	18	76.9	60	15.6	56.9	23.7	33.2	1763	22.6	29	6.7	22.3	179	156	40	108	4.5	99	5.5
165	2	46	M	166	63	84	90	0.93	22.4	14.1	77.6	48.9	12	58.6	24.6	34	1482	23.5	22.8	5.1	17.7	180	145	40	110	4	96	5.5
166	2	38	M	157	68	80	95	0.84	26.2	17.8	73.8	50.2	14.4	52.6	22.4	30.2	1580	23.2	27.6	7.2	20.4	253	103	55	174	4.4	83	4.35
167	2	44	M	162	67	92	97	0.94	23.3	15.6	76.7	51.4	13.3	56.9	23.9	33	1545	23.1	25.5	5.9	19.6	182	68	55	122	4	95	5.2
